# Supplementary material for: Contribution of the Type VI Secretion System Encoded in SPI-19 to Chicken Colonization by Salmonella enterica Serotypes Gallinarum and Enteritidis
Source: PLoS One. 2010 Jul 22;5(7):e11724. doi: 10.1371/journal.pone.0011724 (PMC2908676; doi:10.1371/journal.pone.0011724)
Supplement: Table S1 — List of wild-type S. Enteritidis isolates used in this study. This table includes information on 50 wild-type S. Enteritidis isolates analyzed in this study. (0.04 MB XLS) [file pone.0011724.s001.xls]

## Sheet: Table S1
Supporting Information
Table S1. List of wild-type S. Enteritidis isolates used in this study.
Strain Nº	Strain Name	Original name	Source	Origin	Comments
1	ADI-3	PH-239	Laboratory collection	human (clinical isolate)
2	ADI-6	DI-84	Laboratory collection	human (clinical isolate)
3	ADI-7	DI-183	Laboratory collection	human (clinical isolate)
4	ADI-8	DI-190	Laboratory collection	human (clinical isolate)
5	ADI-9	DI-202	Laboratory collection	human (clinical isolate)
6	ADI-10	77 II	Laboratory collection	human (clinical isolate)
7	ADI-11	89 I	Laboratory collection	human (clinical isolate)
8	ADI-12	J-24	Laboratory collection	human (clinical isolate)
9	ADI-13	J-19	Laboratory collection	human (clinical isolate)
10	ADI-14	J-117	Laboratory collection	human (clinical isolate)
11	ADI-35	SE11	Dr. María Esther Saldías, Servicio Agrícola y Ganadero (SAG), Chile	poultry products
12	ADI-37	SE16	Dr. María Esther Saldías, Servicio Agrícola y Ganadero (SAG), Chile	poultry products
13	ADI-38	SE17	Dr. María Esther Saldías, Servicio Agrícola y Ganadero (SAG), Chile	poultry products
14	ADI-39	SE54	Dr. María Esther Saldías, Servicio Agrícola y Ganadero (SAG), Chile	poultry products
15	ADI-46	SE472	Dr. María Esther Saldías, Servicio Agrícola y Ganadero (SAG), Chile	poultry products
16	ADI-48	SE18	Dr. María Esther Saldías, Servicio Agrícola y Ganadero (SAG), Chile	poultry products
17	ADI-52	SE42	Dr. María Esther Saldías, Servicio Agrícola y Ganadero (SAG), Chile	poultry products
18	ADI-53	SE59	Dr. María Esther Saldías, Servicio Agrícola y Ganadero (SAG), Chile	poultry products
19	ADI-54	SE64	Dr. María Esther Saldías, Servicio Agrícola y Ganadero (SAG), Chile	poultry products
20	ADI-56	SE56	Dr. María Esther Saldías, Servicio Agrícola y Ganadero (SAG), Chile	poultry products
21	ADI-57	SE57	Dr. María Esther Saldías, Servicio Agrícola y Ganadero (SAG), Chile	poultry products
22	ADI-58	SE40	Dr. María Esther Saldías, Servicio Agrícola y Ganadero (SAG), Chile	poultry products
23	ADI-60	SE2057	Dr. María Esther Saldías, Servicio Agrícola y Ganadero (SAG), Chile	poultry products
24	ADI-61	SE58	Dr. María Esther Saldías, Servicio Agrícola y Ganadero (SAG), Chile	poultry products
25	ADI-62	SE52	Dr. María Esther Saldías, Servicio Agrícola y Ganadero (SAG), Chile	poultry products
26	ADI-63	SE54	Dr. María Esther Saldías, Servicio Agrícola y Ganadero (SAG), Chile	poultry products
27	ADI-64	SE43	Dr. María Esther Saldías, Servicio Agrícola y Ganadero (SAG), Chile	poultry products
28	ADI-65	SE53	Dr. María Esther Saldías, Servicio Agrícola y Ganadero (SAG), Chile	poultry products
29	ADI-66	SE55	Dr. María Esther Saldías, Servicio Agrícola y Ganadero (SAG), Chile	poultry products
30	ADI-67	60 (JJA Fco.)	Laboratory collection (from Dr. Francisco Silva)	human (clinical isolate)
31	ADI-70	ISP 3269-08	Dr. Juán Carlos Hormazábal, Instituto de Salud Pública (ISP), Chile. Clinical strain isolated on 2008	human (clinical isolate)
32	ADI-71	ISP 3259-08	Dr. Juán Carlos Hormazábal, Instituto de Salud Pública (ISP), Chile. Clinical strain isolated on 2008	human (clinical isolate)
33	ADI-72	ISP 3258-08	Dr. Juán Carlos Hormazábal, Instituto de Salud Pública (ISP), Chile. Clinical strain isolated on 2008	human (clinical isolate)
34	ADI-73	ISP 3257-08	Dr. Juán Carlos Hormazábal, Instituto de Salud Pública (ISP), Chile. Clinical strain isolated on 2008	human (clinical isolate)
35	ADI-75	ISP 3249-08	Dr. Juán Carlos Hormazábal, Instituto de Salud Pública (ISP), Chile. Clinical strain isolated on 2008	human (clinical isolate)
36	ADI-76	ISP 3248-08	Dr. Juán Carlos Hormazábal, Instituto de Salud Pública (ISP), Chile. Clinical strain isolated on 2008	human (clinical isolate)
37	ADI-78	ISP 1779-08	Dr. Juán Carlos Hormazábal, Instituto de Salud Pública (ISP), Chile. Clinical strain isolated on 2008	human (clinical isolate)
38	ADI-79	ISP 1759-08	Dr. Juán Carlos Hormazábal, Instituto de Salud Pública (ISP), Chile. Clinical strain isolated on 2008	human (clinical isolate)
39	ADI-80	ISP 1699-08	Dr. Juán Carlos Hormazábal, Instituto de Salud Pública (ISP), Chile. Clinical strain isolated on 2008	human (clinical isolate)
40	ADI-83	ISP 3305-08	Dr. Juán Carlos Hormazábal, Instituto de Salud Pública (ISP), Chile. Clinical strain isolated on 2008	human (clinical isolate)
41	MZ 630	P125109 (NCTC13349)	Dr. Michael McClelland, Vaccine Research Institute of San Diego, San Diego, CA, USA	human (clinical isolate)	Reference, sequenced PT4 strain
42	MZ 728	LK5 (SGSC3820)	Dr. Michael McClelland, Vaccine Research Institute of San Diego, San Diego, CA, USA	bird	Reference, partly-sequenced PT8 strain
43	MZ 743	48-0565	Dr. Patricia I. Fields, DFBMD, CDC, Atlanta, GA, USA (by means of Dr. Michael McClelland, Vaccine Research Institute of San Diego, San Diego, CA, USA)	guinea pig	PT6a strain isolated on 1948
44	MZ 744	48-0811	Dr. Patricia I. Fields, DFBMD, CDC, Atlanta, GA, USA (by means of Dr. Michael McClelland, Vaccine Research Institute of San Diego, San Diego, CA, USA)	guinea pig	PT13a strain isolated on 1948
45	MZ 745	49-2444	Dr. Patricia I. Fields, DFBMD, CDC, Atlanta, GA, USA (by means of Dr. Michael McClelland, Vaccine Research Institute of San Diego, San Diego, CA, USA)	?	PT35 strain isolated on 1949.
46	MZ 746	49-2778	Dr. Patricia I. Fields, DFBMD, CDC, Atlanta, GA, USA (by means of Dr. Michael McClelland, Vaccine Research Institute of San Diego, San Diego, CA, USA)	?	PT13a strain isolated on 1949
47	MZ 747	50-3079	Dr. Patricia I. Fields, DFBMD, CDC, Atlanta, GA, USA (by means of Dr. Michael McClelland, Vaccine Research Institute of San Diego, San Diego, CA, USA)	?	PT8 strain isolated on 1950
48	MZ 748	50-4630	Dr. Patricia I. Fields, DFBMD, CDC, Atlanta, GA, USA (by means of Dr. Michael McClelland, Vaccine Research Institute of San Diego, San Diego, CA, USA)	mouse (stool)	PT13a strain isolated on 1950
49	MZ 749	50-5306	Dr. Patricia I. Fields, DFBMD, CDC, Atlanta, GA, USA (by means of Dr. Michael McClelland, Vaccine Research Institute of San Diego, San Diego, CA, USA)	rat	PT4b strain isolated on 1950
50	MZ 750	50-5646	Dr. Patricia I. Fields, DFBMD, CDC, Atlanta, GA, USA (by means of Dr. Michael McClelland, Vaccine Research Institute of San Diego, San Diego, CA, USA)	?	PT8 strain isolated on 1950
